# Supplementary material for: Cross-Oxygen Gradients Transcriptomic Comparison Revealed the Central Role of MAPK and Hippo in Hypoxia-Mediated Mammary Proliferation Inhibition
Source: Antioxidants (Basel). 2024 Feb 26;13(3):288. doi: 10.3390/antiox13030288 (PMC10967332; doi:10.3390/antiox13030288)
Supplement: Supplementary file 1 [file antioxidants-13-00288-s001.zip › Supplementary Material.xlsx]

## Sheet: Table S2_MAPK signaling pathway
gene_id	gene_name	perc1_1	perc1_2	perc1_3	perc1_4	perc1_5	perc6_1	perc6_2	perc6_3	perc6_4	perc6_5	perc11_1	perc11_2	perc11_3	perc11_4	perc11_5	perc16_1	perc16_2	perc16_3	perc16_4	perc16_5	perc21_1	perc21_2	perc21_3	perc21_4	perc21_5
407170	KDR	0	0.02	0.03	0.01	0.07	0.09	0.11	0.11	0.11	0.13	0.07	0.05	0.07	0.07	0.03	0.05	0.04	0.05	0.02	0.04	0.29	0.2	0.16	0.33	0.21
281094	CSF1	8.47	11.98	12.26	13.26	12.94	30.24	30.61	31.45	30.47	31.09	28.72	20.26	28.43	27.47	33.98	36.87	34.2	34.55	39.45	26.43	36.06	39.41	36.6	36.28	38.69
353110	NGFR	0.28	0.16	0.21	0.22	0.16	0.32	0.56	0.3	0.24	0.43	0.23	0.36	0.32	0.19	0.36	0.18	0.29	0.25	0.33	0.2	0.88	1.36	1.07	0.85	1.26
515640	IL1R1	0.06	0.03	0.12	0.04	0.04	0.14	0.13	0.06	0.1	0.11	0.23	0.07	0.09	0.11	0.07	0.08	0.08	0.06	0.18	0.06	0.18	0.22	0.27	0.2	0.21

## Sheet: Table S3_Hippo signaling pathwa
gene_id	gene_name	perc1_1	perc1_2	perc1_3	perc1_4	perc1_5	perc6_1	perc6_2	perc6_3	perc6_4	perc6_5	perc11_1	perc11_2	perc11_3	perc11_4	perc11_5	perc16_1	perc16_2	perc16_3	perc16_4	perc16_5	perc21_1	perc21_2	perc21_3	perc21_4	perc21_5
509290	PPP2R2B	0.26	0.26	0.07	0.19	0.3	0.71	0.6	0.66	0.6	0.79	0.06	0.19	0.09	0.12	0.15	0.14	0.15	0.15	0.07	0.17	0.71	0.47	0.47	0.42	0.41
511308	WNT9A	2.67	2.63	2.89	2.88	2.29	2.91	3.32	3.22	3.1	2.97	1.39	1.37	0.9	0.94	1.55	1.09	1.14	0.74	1.36	1.2	2.72	2.98	3	2.09	2.39
535509	AMOT	5.26	5.73	5.74	5.62	5.82	6.85	7.24	6.67	6.97	6.88	3.17	3.17	3.01	3.24	3.47	3.38	3.8	4.01	3.84	3.73	6.95	6.3	7.62	6.91	7.09

## Sheet: Table S4_HIF-1 signaling pathwa
gene_id	gene_name	perc1_1	perc1_2	perc1_3	perc1_4	perc1_5	perc6_1	perc6_2	perc6_3	perc6_4	perc6_5	perc11_1	perc11_2	perc11_3	perc11_4	perc11_5	perc16_1	perc16_2	perc16_3	perc16_4	perc16_5	perc21_1	perc21_2	perc21_3	perc21_4	perc21_5
513221	HMOX1	43.01	49.32	48.4	43.83	53.58	6.17	6.77	6.84	5.99	6.28	25.89	18.86	27.17	25.54	24.89	15.34	14.56	13.7	13.02	12.02	13.49	12.58	13.54	13.97	13.65
508683	PFKL	298.79	257.85	246.27	267.09	248.2	96.11	97.33	106.22	99.6	96.16	123.04	147.07	125.95	123.31	127.86	103.93	104.57	100.73	104.94	138.98	82	96.13	78.93	80.61	84.18
509566	ALDOA	506.86	506.91	486.68	521.7	502.11	230.43	222.35	244.18	227.38	235.36	304.67	302.49	303.64	309.21	317.56	248.33	255.22	243.25	255.68	285.72	210.2	233.8	203.11	209.72	212.6
616200	LOC616200	912.26	521.01	498.66	549.29	521.37	194.19	201.16	190.67	185.99	193.36	243.04	449.73	241.87	255.58	263.19	192.08	196	191.38	200.09	314	152.14	182.38	156.69	162.5	162.02
281375	SERPINE1	612.2	580.12	553.52	579.06	559.16	283.97	288.16	288.92	289.66	288.81	367.08	412.43	359.43	373.59	367.26	356.86	340.46	364.58	350.58	365.16	215.97	216.2	212.77	216.59	211.85
281181	GAPDH	6509.71	5390.63	5018.79	5455.83	5289.94	1913.13	1881.45	2063.13	2008.65	1994.83	2535.72	2957.49	2616.36	2549.01	2596.66	1951.43	1951.66	1856.48	2013.69	3023.14	1573.43	1760.83	1531.53	1602.66	1587.97

## Sheet: Table S5_PI3K-Akt signaling pat
gene_id	gene_name	perc1_1	perc1_2	perc1_3	perc1_4	perc1_5	perc6_1	perc6_2	perc6_3	perc6_4	perc6_5	perc11_1	perc11_2	perc11_3	perc11_4	perc11_5	perc16_1	perc16_2	perc16_3	perc16_4	perc16_5	perc21_1	perc21_2	perc21_3	perc21_4	perc21_5
525931	PDGFD	0.57	0.31	0.41	0.24	0.31	0.66	0.72	0.76	0.88	1.17	0.12	0.15	0.11	0.21	0.31	0.16	0.17	0.28	0.24	0.29	0.66	0.39	0.46	0.92	0.56
509290	PPP2R2B	0.26	0.26	0.07	0.19	0.3	0.71	0.6	0.66	0.6	0.79	0.06	0.19	0.09	0.12	0.15	0.14	0.15	0.15	0.07	0.17	0.71	0.47	0.47	0.42	0.41
282188	COL1A2	0.38	0.79	0.62	0.57	0.49	0.79	0.79	1.04	0.76	0.88	0.22	0.18	0.11	0.1	0.18	0.12	0.32	0.27	0.21	0.19	0.4	0.6	0.59	0.48	0.53
511602	COL4A5	0.67	0.65	0.94	0.78	0.69	1.96	1.31	1.39	1.49	1.54	0.56	0.5	0.65	0.78	0.59	0.86	0.64	0.87	0.82	0.66	1.37	1.31	1.53	1.33	1.05
282301	PDGFRA	4.23	3.46	3.45	3.66	3.57	5.59	6.26	5.2	5.88	5.81	2.07	2.62	2.16	2.25	2.52	2.87	2.9	3.18	3.31	3.01	4.49	3.88	4.65	4.29	4.85

## Sheet: Table S6_p53 signaling pathway
gene_id	gene_name	perc1_1	perc1_2	perc1_3	perc1_4	perc1_5	perc6_1	perc6_2	perc6_3	perc6_4	perc6_5	perc11_1	perc11_2	perc11_3	perc11_4	perc11_5	perc16_1	perc16_2	perc16_3	perc16_4	perc16_5	perc21_1	perc21_2	perc21_3	perc21_4	perc21_5
327679	CCNB1	23.75	24.45	24.29	22.82	25.18	21.37	19.72	19.24	22.5	19.31	74.24	76.44	74.15	76.43	60.89	55.52	54.09	54.88	49.61	43.62	22.7	18.85	22.8	23.77	22.4
281668	CCNB2	15.25	13.4	12.83	12.4	13.52	9.2	11.48	9.6	10.01	9.47	27.32	28.18	26.89	26.92	22.78	20.82	22.74	21.64	19.72	18.87	9.87	8.66	9.24	7.63	8.94
281061	CDK1	5.55	6.25	6.92	5.76	6.53	6.68	6.47	6.32	5.94	6.12	16.98	13.22	13.98	16.56	11.94	12.24	11.27	12.85	10.3	9.45	7.78	5.5	7.36	7.54	7.23
507901	GTSE1	4.46	6.18	7.33	6.12	7.29	5.47	5.75	5.37	6.07	5.97	13.89	8.15	14.4	14.01	12.7	10.13	9.88	10.42	9.42	6.68	5.73	5.98	5.31	6.41	6.12
282261	IGFBP3	3.52	4.03	3.47	3.55	4.75	3.45	2.45	3.35	2.51	1.95	6.63	5.22	5.73	6.93	6.7	5.98	6.89	5.82	6.37	4.88	3.57	3.06	3.52	2.93	3.33

## Sheet: Table S7_Phagosome
gene_id	gene_name	perc1_1	perc1_2	perc1_3	perc1_4	perc1_5	perc6_1	perc6_2	perc6_3	perc6_4	perc6_5	perc11_1	perc11_2	perc11_3	perc11_4	perc11_5	perc16_1	perc16_2	perc16_3	perc16_4	perc16_5	perc21_1	perc21_2	perc21_3	perc21_4	perc21_5
533307	LOC533307	4.12	0.91	0.72	0.52	1.09	0.77	0.79	0.57	0.83	0.89	1.57	9.37	1.43	1.16	1.45	0.78	1.04	0.72	0.92	2.53	0.65	0.86	0.73	0.92	0.59
506214	BOLA-DRA	0	0.24	0.47	0.09	0.52	0.18	0.36	0.26	0.21	0.33	1.66	0.73	1.37	0.71	1.43	1.11	0.71	0.52	0.66	1.17	1.14	0.87	0.67	0.46	0.78
282490	BOLA-DMA	0.87	1.27	1.25	1.14	0.9	0.65	0.86	0.95	1.27	0.9	1.05	1.78	2.65	2.28	2.75	1.31	0.94	1.6	1.18	1.09	1.07	1.09	1.33	1.33	1.76
539882	TUBA1B	320.86	257.52	231.33	250.52	246.13	316.9	332.92	366.72	323.41	332.28	779.89	1014.52	780.11	800.27	713.5	569.69	562.65	571.44	522.98	754.15	366.85	437.79	398.63	368.53	380.36
100848815	LOC100848815	0.73	0.05	0.24	0.2	0.21	0.25	0.15	0.34	0.14	0.19	1.18	3.98	1.04	1	1.65	0.74	0.37	0.64	0.69	2.09	0.54	0.3	0.48	0.73	0.47
282196	CORO1A	3.55	2.51	2.88	2.85	2.29	3.56	3.24	3.49	3.39	3.37	6.68	9.28	7.79	6.92	5.38	4.96	5.5	5.62	4.77	7.45	3.53	3.76	3.6	4.45	3.45
